# Supplementary material for: Metagenomics and transcriptomics data from human colorectal cancer
Source: Sci Data. 2019 Jul 5;6:116. doi: 10.1038/s41597-019-0117-3 (PMC6611873; doi:10.1038/s41597-019-0117-3)
Supplement: Supplementary file 1 — Download metadata file [file 41597_2019_117_MOESM1_ESM.zip]

Archive with 4 entries (4 files):
- a_Visnovska592A_transcriptomic.txt
- s_Visnovska592A_study.txt
- a_Visnovska592A_metagenomic.txt
- i_Investigation.txt
