# Supplementary material for: Metagenomics and transcriptomics data from human colorectal cancer
Source: Sci Data. 2019 Jul 5;6:116. doi: 10.1038/s41597-019-0117-3 (PMC6611873; doi:10.1038/s41597-019-0117-3)
Supplement: Supplementary file 1 — Download metadata file [file 41597_2019_117_MOESM1_ESM.zip › a_Visnovska592A_transcriptomic.txt]

Sample Name	Protocol REF	Parameter Value[instrument]	Parameter Value[manufacturer]	Assay Name	Raw Data File	Comment[Data Repository]	Comment[Data Record Accession]	Comment[Data Record URI]	Protocol REF	Derived Data File	Comment[Data Repository]	Comment[Data Record Accession]	Comment[Data Record URI]
CRC01_mRNA	RNA-seq	HiSeq 2500	Illumina	SRR6043381	SRX3190451	NCBI Sequence Read Archive	SRP117763	https://identifiers.org/ncbi/insdc.sra:SRP117763	analyses	data/	Zenodo	doi:10.5281/zenodo.2604777	https://doi.org/10.5281/zenodo.2604777
CRC02_mRNA	RNA-seq	HiSeq 2500	Illumina	SRR6043380	SRX3190452	NCBI Sequence Read Archive	SRP117763	https://identifiers.org/ncbi/insdc.sra:SRP117763	analyses	data/	Zenodo	doi:10.5281/zenodo.2604777	https://doi.org/10.5281/zenodo.2604777
CRC03_mRNA	RNA-seq	HiSeq 2500	Illumina	SRR6043379	SRX3190453	NCBI Sequence Read Archive	SRP117763	https://identifiers.org/ncbi/insdc.sra:SRP117763	analyses	data/	Zenodo	doi:10.5281/zenodo.2604777	https://doi.org/10.5281/zenodo.2604777
CRC04_mRNA	RNA-seq	HiSeq 2500	Illumina	SRR6043378	SRX3190454	NCBI Sequence Read Archive	SRP117763	https://identifiers.org/ncbi/insdc.sra:SRP117763	analyses	data/	Zenodo	doi:10.5281/zenodo.2604777	https://doi.org/10.5281/zenodo.2604777
CRC05_mRNA	RNA-seq	HiSeq 2500	Illumina	SRR6043389	SRX3190443	NCBI Sequence Read Archive	SRP117763	https://identifiers.org/ncbi/insdc.sra:SRP117763	analyses	data/	Zenodo	doi:10.5281/zenodo.2604777	https://doi.org/10.5281/zenodo.2604777
CRC06_mRNA	RNA-seq	HiSeq 2500	Illumina	SRR6043387	SRX3190445	NCBI Sequence Read Archive	SRP117763	https://identifiers.org/ncbi/insdc.sra:SRP117763	analyses	data/	Zenodo	doi:10.5281/zenodo.2604777	https://doi.org/10.5281/zenodo.2604777
CRC07_mRNA	RNA-seq	HiSeq 2500	Illumina	SRR6043405	SRX3190427	NCBI Sequence Read Archive	SRP117763	https://identifiers.org/ncbi/insdc.sra:SRP117763	analyses	data/	Zenodo	doi:10.5281/zenodo.2604777	https://doi.org/10.5281/zenodo.2604777
CRC08_mRNA	RNA-seq	HiSeq 2500	Illumina	SRR6043406	SRX3190426	NCBI Sequence Read Archive	SRP117763	https://identifiers.org/ncbi/insdc.sra:SRP117763	analyses	data/	Zenodo	doi:10.5281/zenodo.2604777	https://doi.org/10.5281/zenodo.2604777
CRC09_mRNA	RNA-seq	HiSeq 2500	Illumina	SRR6043353	SRX3190479	NCBI Sequence Read Archive	SRP117763	https://identifiers.org/ncbi/insdc.sra:SRP117763	analyses	data/	Zenodo	doi:10.5281/zenodo.2604777	https://doi.org/10.5281/zenodo.2604777
CRC10_mRNA	RNA-seq	HiSeq 2500	Illumina	SRR6043388	SRX3190444	NCBI Sequence Read Archive	SRP117763	https://identifiers.org/ncbi/insdc.sra:SRP117763	analyses	data/	Zenodo	doi:10.5281/zenodo.2604777	https://doi.org/10.5281/zenodo.2604777
CRC11_mRNA	RNA-seq	HiSeq 2500	Illumina	SRR6043401	SRX3190431	NCBI Sequence Read Archive	SRP117763	https://identifiers.org/ncbi/insdc.sra:SRP117763	analyses	data/	Zenodo	doi:10.5281/zenodo.2604777	https://doi.org/10.5281/zenodo.2604777
CRC12_mRNA	RNA-seq	HiSeq 2500	Illumina	SRR6043402	SRX3190430	NCBI Sequence Read Archive	SRP117763	https://identifiers.org/ncbi/insdc.sra:SRP117763	analyses	data/	Zenodo	doi:10.5281/zenodo.2604777	https://doi.org/10.5281/zenodo.2604777
CRC13_mRNA	RNA-seq	HiSeq 2500	Illumina	SRR6043399	SRX3190433	NCBI Sequence Read Archive	SRP117763	https://identifiers.org/ncbi/insdc.sra:SRP117763	analyses	data/	Zenodo	doi:10.5281/zenodo.2604777	https://doi.org/10.5281/zenodo.2604777
CRC15_mRNA	RNA-seq	HiSeq 2500	Illumina	SRR6043400	SRX3190432	NCBI Sequence Read Archive	SRP117763	https://identifiers.org/ncbi/insdc.sra:SRP117763	analyses	data/	Zenodo	doi:10.5281/zenodo.2604777	https://doi.org/10.5281/zenodo.2604777
CRC16_mRNA	RNA-seq	HiSeq 2500	Illumina	SRR6043383	SRX3190449	NCBI Sequence Read Archive	SRP117763	https://identifiers.org/ncbi/insdc.sra:SRP117763	analyses	data/	Zenodo	doi:10.5281/zenodo.2604777	https://doi.org/10.5281/zenodo.2604777
CRC17_mRNA	RNA-seq	HiSeq 2500	Illumina	SRR6043408	SRX3190424	NCBI Sequence Read Archive	SRP117763	https://identifiers.org/ncbi/insdc.sra:SRP117763	analyses	data/	Zenodo	doi:10.5281/zenodo.2604777	https://doi.org/10.5281/zenodo.2604777
CRC18_mRNA	RNA-seq	HiSeq 2500	Illumina	SRR6043382	SRX3190450	NCBI Sequence Read Archive	SRP117763	https://identifiers.org/ncbi/insdc.sra:SRP117763	analyses	data/	Zenodo	doi:10.5281/zenodo.2604777	https://doi.org/10.5281/zenodo.2604777
CRC19_mRNA	RNA-seq	HiSeq 2500	Illumina	SRR6043412	SRX3190420	NCBI Sequence Read Archive	SRP117763	https://identifiers.org/ncbi/insdc.sra:SRP117763	analyses	data/	Zenodo	doi:10.5281/zenodo.2604777	https://doi.org/10.5281/zenodo.2604777
CRC20_mRNA	RNA-seq	HiSeq 2500	Illumina	SRR6043365	SRX3190467	NCBI Sequence Read Archive	SRP117763	https://identifiers.org/ncbi/insdc.sra:SRP117763	analyses	data/	Zenodo	doi:10.5281/zenodo.2604777	https://doi.org/10.5281/zenodo.2604777
CRC21_mRNA	RNA-seq	HiSeq 2500	Illumina	SRR6043362	SRX3190470	NCBI Sequence Read Archive	SRP117763	https://identifiers.org/ncbi/insdc.sra:SRP117763	analyses	data/	Zenodo	doi:10.5281/zenodo.2604777	https://doi.org/10.5281/zenodo.2604777
CRC22_mRNA	RNA-seq	HiSeq 2500	Illumina	SRR6043364	SRX3190468	NCBI Sequence Read Archive	SRP117763	https://identifiers.org/ncbi/insdc.sra:SRP117763	analyses	data/	Zenodo	doi:10.5281/zenodo.2604777	https://doi.org/10.5281/zenodo.2604777
CRC23_mRNA	RNA-seq	HiSeq 2500	Illumina	SRR6043417	SRX3190415	NCBI Sequence Read Archive	SRP117763	https://identifiers.org/ncbi/insdc.sra:SRP117763	analyses	data/	Zenodo	doi:10.5281/zenodo.2604777	https://doi.org/10.5281/zenodo.2604777
CRC24_mRNA	RNA-seq	HiSeq 2500	Illumina	SRR6043352	SRX3190480	NCBI Sequence Read Archive	SRP117763	https://identifiers.org/ncbi/insdc.sra:SRP117763	analyses	data/	Zenodo	doi:10.5281/zenodo.2604777	https://doi.org/10.5281/zenodo.2604777
CRC25_mRNA	RNA-seq	HiSeq 2500	Illumina	SRR6043351	SRX3190481	NCBI Sequence Read Archive	SRP117763	https://identifiers.org/ncbi/insdc.sra:SRP117763	analyses	data/	Zenodo	doi:10.5281/zenodo.2604777	https://doi.org/10.5281/zenodo.2604777
CRC26_mRNA	RNA-seq	HiSeq 2500	Illumina	SRR6043414	SRX3190418	NCBI Sequence Read Archive	SRP117763	https://identifiers.org/ncbi/insdc.sra:SRP117763	analyses	data/	Zenodo	doi:10.5281/zenodo.2604777	https://doi.org/10.5281/zenodo.2604777
CRC27_mRNA	RNA-seq	HiSeq 2500	Illumina	SRR6043390	SRX3190442	NCBI Sequence Read Archive	SRP117763	https://identifiers.org/ncbi/insdc.sra:SRP117763	analyses	data/	Zenodo	doi:10.5281/zenodo.2604777	https://doi.org/10.5281/zenodo.2604777
CRC28_mRNA	RNA-seq	HiSeq 2500	Illumina	SRR6043407	SRX3190425	NCBI Sequence Read Archive	SRP117763	https://identifiers.org/ncbi/insdc.sra:SRP117763	analyses	data/	Zenodo	doi:10.5281/zenodo.2604777	https://doi.org/10.5281/zenodo.2604777
CRC29_mRNA	RNA-seq	HiSeq 2500	Illumina	SRR6043415	SRX3190417	NCBI Sequence Read Archive	SRP117763	https://identifiers.org/ncbi/insdc.sra:SRP117763	analyses	data/	Zenodo	doi:10.5281/zenodo.2604777	https://doi.org/10.5281/zenodo.2604777
CRC30_mRNA	RNA-seq	HiSeq 2500	Illumina	SRR6043409	SRX3190423	NCBI Sequence Read Archive	SRP117763	https://identifiers.org/ncbi/insdc.sra:SRP117763	analyses	data/	Zenodo	doi:10.5281/zenodo.2604777	https://doi.org/10.5281/zenodo.2604777
CRC31_mRNA	RNA-seq	HiSeq 2500	Illumina	SRR6043410	SRX3190422	NCBI Sequence Read Archive	SRP117763	https://identifiers.org/ncbi/insdc.sra:SRP117763	analyses	data/	Zenodo	doi:10.5281/zenodo.2604777	https://doi.org/10.5281/zenodo.2604777
CRC32_mRNA	RNA-seq	HiSeq 2500	Illumina	SRR6043384	SRX3190448	NCBI Sequence Read Archive	SRP117763	https://identifiers.org/ncbi/insdc.sra:SRP117763	analyses	data/	Zenodo	doi:10.5281/zenodo.2604777	https://doi.org/10.5281/zenodo.2604777
CRC33_mRNA	RNA-seq	HiSeq 2500	Illumina	SRR6043385	SRX3190447	NCBI Sequence Read Archive	SRP117763	https://identifiers.org/ncbi/insdc.sra:SRP117763	analyses	data/	Zenodo	doi:10.5281/zenodo.2604777	https://doi.org/10.5281/zenodo.2604777
CRC34_mRNA	RNA-seq	HiSeq 2500	Illumina	SRR6043413	SRX3190419	NCBI Sequence Read Archive	SRP117763	https://identifiers.org/ncbi/insdc.sra:SRP117763	analyses	data/	Zenodo	doi:10.5281/zenodo.2604777	https://doi.org/10.5281/zenodo.2604777
