# Supplementary material for: Metagenomics and transcriptomics data from human colorectal cancer
Source: Sci Data. 2019 Jul 5;6:116. doi: 10.1038/s41597-019-0117-3 (PMC6611873; doi:10.1038/s41597-019-0117-3)
Supplement: Supplementary file 1 — Download metadata file [file 41597_2019_117_MOESM1_ESM.zip › s_Visnovska592A_study.txt]

Source Name	Characteristics[organism]	Term Source REF	Term Accession Number	Characteristics[organism part]	Term Source REF	Term Accession Number	Protocol REF	Sample Name	Factor Value[sex]
MASSEY UNIVERSITY, AUCKLAND	human gut metagenome	NCBITaxon	NCBITaxon:408170				Sample collection and handling	CRC01_16S
MASSEY UNIVERSITY, AUCKLAND	Homo sapiens	NCBITaxon	NCBITaxon:9606	colorectum	UBERON	UBERON:0012652	Sample collection and handling	CRC01_mRNA	male
MASSEY UNIVERSITY, AUCKLAND	human gut metagenome	NCBITaxon	NCBITaxon:408170				Sample collection and handling	CRC02_16S
MASSEY UNIVERSITY, AUCKLAND	Homo sapiens	NCBITaxon	NCBITaxon:9606	colorectum	UBERON	UBERON:0012652	Sample collection and handling	CRC02_mRNA	female
MASSEY UNIVERSITY, AUCKLAND	human gut metagenome	NCBITaxon	NCBITaxon:408170				Sample collection and handling	CRC03_16S
MASSEY UNIVERSITY, AUCKLAND	Homo sapiens	NCBITaxon	NCBITaxon:9606	colorectum	UBERON	UBERON:0012652	Sample collection and handling	CRC03_mRNA	female
MASSEY UNIVERSITY, AUCKLAND	human gut metagenome	NCBITaxon	NCBITaxon:408170				Sample collection and handling	CRC04_16S
MASSEY UNIVERSITY, AUCKLAND	Homo sapiens	NCBITaxon	NCBITaxon:9606	colorectum	UBERON	UBERON:0012652	Sample collection and handling	CRC04_mRNA	female
MASSEY UNIVERSITY, AUCKLAND	human gut metagenome	NCBITaxon	NCBITaxon:408170				Sample collection and handling	CRC05_16S
MASSEY UNIVERSITY, AUCKLAND	Homo sapiens	NCBITaxon	NCBITaxon:9606	colorectum	UBERON	UBERON:0012652	Sample collection and handling	CRC05_mRNA	female
MASSEY UNIVERSITY, AUCKLAND	human gut metagenome	NCBITaxon	NCBITaxon:408170				Sample collection and handling	CRC06_16S
MASSEY UNIVERSITY, AUCKLAND	Homo sapiens	NCBITaxon	NCBITaxon:9606	colorectum	UBERON	UBERON:0012652	Sample collection and handling	CRC06_mRNA	male
MASSEY UNIVERSITY, AUCKLAND	human gut metagenome	NCBITaxon	NCBITaxon:408170				Sample collection and handling	CRC07_16S
MASSEY UNIVERSITY, AUCKLAND	Homo sapiens	NCBITaxon	NCBITaxon:9606	colorectum	UBERON	UBERON:0012652	Sample collection and handling	CRC07_mRNA	female
MASSEY UNIVERSITY, AUCKLAND	human gut metagenome	NCBITaxon	NCBITaxon:408170				Sample collection and handling	CRC08_16S
MASSEY UNIVERSITY, AUCKLAND	Homo sapiens	NCBITaxon	NCBITaxon:9606	colorectum	UBERON	UBERON:0012652	Sample collection and handling	CRC08_mRNA	male
MASSEY UNIVERSITY, AUCKLAND	human gut metagenome	NCBITaxon	NCBITaxon:408170				Sample collection and handling	CRC09_16S
MASSEY UNIVERSITY, AUCKLAND	Homo sapiens	NCBITaxon	NCBITaxon:9606	colorectum	UBERON	UBERON:0012652	Sample collection and handling	CRC09_mRNA	female
MASSEY UNIVERSITY, AUCKLAND	human gut metagenome	NCBITaxon	NCBITaxon:408170				Sample collection and handling	CRC10_16S
MASSEY UNIVERSITY, AUCKLAND	Homo sapiens	NCBITaxon	NCBITaxon:9606	colorectum	UBERON	UBERON:0012652	Sample collection and handling	CRC10_mRNA	male
MASSEY UNIVERSITY, AUCKLAND	human gut metagenome	NCBITaxon	NCBITaxon:408170				Sample collection and handling	CRC11_16S
MASSEY UNIVERSITY, AUCKLAND	Homo sapiens	NCBITaxon	NCBITaxon:9606	colorectum	UBERON	UBERON:0012652	Sample collection and handling	CRC11_mRNA	female
MASSEY UNIVERSITY, AUCKLAND	human gut metagenome	NCBITaxon	NCBITaxon:408170				Sample collection and handling	CRC12_16S
MASSEY UNIVERSITY, AUCKLAND	Homo sapiens	NCBITaxon	NCBITaxon:9606	colorectum	UBERON	UBERON:0012652	Sample collection and handling	CRC12_mRNA	female
MASSEY UNIVERSITY, AUCKLAND	human gut metagenome	NCBITaxon	NCBITaxon:408170				Sample collection and handling	CRC13_16S
MASSEY UNIVERSITY, AUCKLAND	Homo sapiens	NCBITaxon	NCBITaxon:9606	colorectum	UBERON	UBERON:0012652	Sample collection and handling	CRC13_mRNA	female
MASSEY UNIVERSITY, AUCKLAND	human gut metagenome	NCBITaxon	NCBITaxon:408170				Sample collection and handling	CRC14_16S
MASSEY UNIVERSITY, AUCKLAND	human gut metagenome	NCBITaxon	NCBITaxon:408170				Sample collection and handling	CRC15_16S
MASSEY UNIVERSITY, AUCKLAND	Homo sapiens	NCBITaxon	NCBITaxon:9606	colorectum	UBERON	UBERON:0012652	Sample collection and handling	CRC15_mRNA	female
MASSEY UNIVERSITY, AUCKLAND	human gut metagenome	NCBITaxon	NCBITaxon:408170				Sample collection and handling	CRC16_16S
MASSEY UNIVERSITY, AUCKLAND	Homo sapiens	NCBITaxon	NCBITaxon:9606	colorectum	UBERON	UBERON:0012652	Sample collection and handling	CRC16_mRNA	female
MASSEY UNIVERSITY, AUCKLAND	human gut metagenome	NCBITaxon	NCBITaxon:408170				Sample collection and handling	CRC17_16S
MASSEY UNIVERSITY, AUCKLAND	Homo sapiens	NCBITaxon	NCBITaxon:9606	colorectum	UBERON	UBERON:0012652	Sample collection and handling	CRC17_mRNA	male
MASSEY UNIVERSITY, AUCKLAND	human gut metagenome	NCBITaxon	NCBITaxon:408170				Sample collection and handling	CRC18_16S
MASSEY UNIVERSITY, AUCKLAND	Homo sapiens	NCBITaxon	NCBITaxon:9606	colorectum	UBERON	UBERON:0012652	Sample collection and handling	CRC18_mRNA	male
MASSEY UNIVERSITY, AUCKLAND	human gut metagenome	NCBITaxon	NCBITaxon:408170				Sample collection and handling	CRC19_16S
MASSEY UNIVERSITY, AUCKLAND	Homo sapiens	NCBITaxon	NCBITaxon:9606	colorectum	UBERON	UBERON:0012652	Sample collection and handling	CRC19_mRNA	male
MASSEY UNIVERSITY, AUCKLAND	human gut metagenome	NCBITaxon	NCBITaxon:408170				Sample collection and handling	CRC20_16S
MASSEY UNIVERSITY, AUCKLAND	Homo sapiens	NCBITaxon	NCBITaxon:9606	colorectum	UBERON	UBERON:0012652	Sample collection and handling	CRC20_mRNA	male
MASSEY UNIVERSITY, AUCKLAND	human gut metagenome	NCBITaxon	NCBITaxon:408170				Sample collection and handling	CRC21_16S
MASSEY UNIVERSITY, AUCKLAND	Homo sapiens	NCBITaxon	NCBITaxon:9606	colorectum	UBERON	UBERON:0012652	Sample collection and handling	CRC21_mRNA	female
MASSEY UNIVERSITY, AUCKLAND	human gut metagenome	NCBITaxon	NCBITaxon:408170				Sample collection and handling	CRC22_16S
MASSEY UNIVERSITY, AUCKLAND	Homo sapiens	NCBITaxon	NCBITaxon:9606	colorectum	UBERON	UBERON:0012652	Sample collection and handling	CRC22_mRNA	female
MASSEY UNIVERSITY, AUCKLAND	human gut metagenome	NCBITaxon	NCBITaxon:408170				Sample collection and handling	CRC23_16S
MASSEY UNIVERSITY, AUCKLAND	Homo sapiens	NCBITaxon	NCBITaxon:9606	colorectum	UBERON	UBERON:0012652	Sample collection and handling	CRC23_mRNA	female
MASSEY UNIVERSITY, AUCKLAND	human gut metagenome	NCBITaxon	NCBITaxon:408170				Sample collection and handling	CRC24_16S
MASSEY UNIVERSITY, AUCKLAND	Homo sapiens	NCBITaxon	NCBITaxon:9606	colorectum	UBERON	UBERON:0012652	Sample collection and handling	CRC24_mRNA	female
MASSEY UNIVERSITY, AUCKLAND	human gut metagenome	NCBITaxon	NCBITaxon:408170				Sample collection and handling	CRC25_16S
MASSEY UNIVERSITY, AUCKLAND	Homo sapiens	NCBITaxon	NCBITaxon:9606	colorectum	UBERON	UBERON:0012652	Sample collection and handling	CRC25_mRNA	female
MASSEY UNIVERSITY, AUCKLAND	human gut metagenome	NCBITaxon	NCBITaxon:408170				Sample collection and handling	CRC26_16S
MASSEY UNIVERSITY, AUCKLAND	Homo sapiens	NCBITaxon	NCBITaxon:9606	colorectum	UBERON	UBERON:0012652	Sample collection and handling	CRC26_mRNA	male
MASSEY UNIVERSITY, AUCKLAND	human gut metagenome	NCBITaxon	NCBITaxon:408170				Sample collection and handling	CRC27_16S
MASSEY UNIVERSITY, AUCKLAND	Homo sapiens	NCBITaxon	NCBITaxon:9606	colorectum	UBERON	UBERON:0012652	Sample collection and handling	CRC27_mRNA	female
MASSEY UNIVERSITY, AUCKLAND	human gut metagenome	NCBITaxon	NCBITaxon:408170				Sample collection and handling	CRC28_16S
MASSEY UNIVERSITY, AUCKLAND	Homo sapiens	NCBITaxon	NCBITaxon:9606	colorectum	UBERON	UBERON:0012652	Sample collection and handling	CRC28_mRNA	male
MASSEY UNIVERSITY, AUCKLAND	human gut metagenome	NCBITaxon	NCBITaxon:408170				Sample collection and handling	CRC29_16S
MASSEY UNIVERSITY, AUCKLAND	Homo sapiens	NCBITaxon	NCBITaxon:9606	colorectum	UBERON	UBERON:0012652	Sample collection and handling	CRC29_mRNA	male
MASSEY UNIVERSITY, AUCKLAND	human gut metagenome	NCBITaxon	NCBITaxon:408170				Sample collection and handling	CRC30_16S
MASSEY UNIVERSITY, AUCKLAND	Homo sapiens	NCBITaxon	NCBITaxon:9606	colorectum	UBERON	UBERON:0012652	Sample collection and handling	CRC30_mRNA	male
MASSEY UNIVERSITY, AUCKLAND	human gut metagenome	NCBITaxon	NCBITaxon:408170				Sample collection and handling	CRC31_16S
MASSEY UNIVERSITY, AUCKLAND	Homo sapiens	NCBITaxon	NCBITaxon:9606	colorectum	UBERON	UBERON:0012652	Sample collection and handling	CRC31_mRNA	female
MASSEY UNIVERSITY, AUCKLAND	human gut metagenome	NCBITaxon	NCBITaxon:408170				Sample collection and handling	CRC32_16S
MASSEY UNIVERSITY, AUCKLAND	Homo sapiens	NCBITaxon	NCBITaxon:9606	colorectum	UBERON	UBERON:0012652	Sample collection and handling	CRC32_mRNA	female
MASSEY UNIVERSITY, AUCKLAND	human gut metagenome	NCBITaxon	NCBITaxon:408170				Sample collection and handling	CRC33_16S
MASSEY UNIVERSITY, AUCKLAND	Homo sapiens	NCBITaxon	NCBITaxon:9606	colorectum	UBERON	UBERON:0012652	Sample collection and handling	CRC33_mRNA	female
MASSEY UNIVERSITY, AUCKLAND	human gut metagenome	NCBITaxon	NCBITaxon:408170				Sample collection and handling	CRC34_16S
MASSEY UNIVERSITY, AUCKLAND	Homo sapiens	NCBITaxon	NCBITaxon:9606	colorectum	UBERON	UBERON:0012652	Sample collection and handling	CRC34_mRNA	male
