# Supplementary material for: Metagenomics and transcriptomics data from human colorectal cancer
Source: Sci Data. 2019 Jul 5;6:116. doi: 10.1038/s41597-019-0117-3 (PMC6611873; doi:10.1038/s41597-019-0117-3)
Supplement: Supplementary file 1 — Download metadata file [file 41597_2019_117_MOESM1_ESM.zip › a_Visnovska592A_metagenomic.txt]

Sample Name	Protocol REF	Parameter Value[instrument]	Parameter Value[manufacturer]	Assay Name	Raw Data File	Comment[Data Repository]	Comment[Data Record Accession]	Comment[Data Record URI]	Protocol REF	Derived Data File	Comment[Data Repository]	Comment[Data Record Accession]	Comment[Data Record URI]
CRC01_16S	16S rRNA metabarcoding	MiSeq	Illumina	SRR6043357	SRX3190475	NCBI Sequence Read Archive	SRP117763	https://identifiers.org/ncbi/insdc.sra:SRP117763	analyses	data/	Zenodo	doi:10.5281/zenodo.2604777	https://doi.org/10.5281/zenodo.2604777
CRC02_16S	16S rRNA metabarcoding	MiSeq	Illumina	SRR6043356	SRX3190476	NCBI Sequence Read Archive	SRP117763	https://identifiers.org/ncbi/insdc.sra:SRP117763	analyses	data/	Zenodo	doi:10.5281/zenodo.2604777	https://doi.org/10.5281/zenodo.2604777
CRC03_16S	16S rRNA metabarcoding	MiSeq	Illumina	SRR6043355	SRX3190477	NCBI Sequence Read Archive	SRP117763	https://identifiers.org/ncbi/insdc.sra:SRP117763	analyses	data/	Zenodo	doi:10.5281/zenodo.2604777	https://doi.org/10.5281/zenodo.2604777
CRC04_16S	16S rRNA metabarcoding	MiSeq	Illumina	SRR6043354	SRX3190478	NCBI Sequence Read Archive	SRP117763	https://identifiers.org/ncbi/insdc.sra:SRP117763	analyses	data/	Zenodo	doi:10.5281/zenodo.2604777	https://doi.org/10.5281/zenodo.2604777
CRC05_16S	16S rRNA metabarcoding	MiSeq	Illumina	SRR6043361	SRX3190471	NCBI Sequence Read Archive	SRP117763	https://identifiers.org/ncbi/insdc.sra:SRP117763	analyses	data/	Zenodo	doi:10.5281/zenodo.2604777	https://doi.org/10.5281/zenodo.2604777
CRC06_16S	16S rRNA metabarcoding	MiSeq	Illumina	SRR6043360	SRX3190472	NCBI Sequence Read Archive	SRP117763	https://identifiers.org/ncbi/insdc.sra:SRP117763	analyses	data/	Zenodo	doi:10.5281/zenodo.2604777	https://doi.org/10.5281/zenodo.2604777
CRC07_16S	16S rRNA metabarcoding	MiSeq	Illumina	SRR6043359	SRX3190473	NCBI Sequence Read Archive	SRP117763	https://identifiers.org/ncbi/insdc.sra:SRP117763	analyses	data/	Zenodo	doi:10.5281/zenodo.2604777	https://doi.org/10.5281/zenodo.2604777
CRC08_16S	16S rRNA metabarcoding	MiSeq	Illumina	SRR6043358	SRX3190474	NCBI Sequence Read Archive	SRP117763	https://identifiers.org/ncbi/insdc.sra:SRP117763	analyses	data/	Zenodo	doi:10.5281/zenodo.2604777	https://doi.org/10.5281/zenodo.2604777
CRC09_16S	16S rRNA metabarcoding	MiSeq	Illumina	SRR6043386	SRX3190446	NCBI Sequence Read Archive	SRP117763	https://identifiers.org/ncbi/insdc.sra:SRP117763	analyses	data/	Zenodo	doi:10.5281/zenodo.2604777	https://doi.org/10.5281/zenodo.2604777
CRC10_16S	16S rRNA metabarcoding	MiSeq	Illumina	SRR6043363	SRX3190469	NCBI Sequence Read Archive	SRP117763	https://identifiers.org/ncbi/insdc.sra:SRP117763	analyses	data/	Zenodo	doi:10.5281/zenodo.2604777	https://doi.org/10.5281/zenodo.2604777
CRC11_16S	16S rRNA metabarcoding	MiSeq	Illumina	SRR6043367	SRX3190465	NCBI Sequence Read Archive	SRP117763	https://identifiers.org/ncbi/insdc.sra:SRP117763	analyses	data/	Zenodo	doi:10.5281/zenodo.2604777	https://doi.org/10.5281/zenodo.2604777
CRC12_16S	16S rRNA metabarcoding	MiSeq	Illumina	SRR6043366	SRX3190466	NCBI Sequence Read Archive	SRP117763	https://identifiers.org/ncbi/insdc.sra:SRP117763	analyses	data/	Zenodo	doi:10.5281/zenodo.2604777	https://doi.org/10.5281/zenodo.2604777
CRC13_16S	16S rRNA metabarcoding	MiSeq	Illumina	SRR6043369	SRX3190463	NCBI Sequence Read Archive	SRP117763	https://identifiers.org/ncbi/insdc.sra:SRP117763	analyses	data/	Zenodo	doi:10.5281/zenodo.2604777	https://doi.org/10.5281/zenodo.2604777
CRC14_16S	16S rRNA metabarcoding	MiSeq	Illumina	SRR6043368	SRX3190464	NCBI Sequence Read Archive	SRP117763	https://identifiers.org/ncbi/insdc.sra:SRP117763	analyses	data/	Zenodo	doi:10.5281/zenodo.2604777	https://doi.org/10.5281/zenodo.2604777
CRC15_16S	16S rRNA metabarcoding	MiSeq	Illumina	SRR6043371	SRX3190461	NCBI Sequence Read Archive	SRP117763	https://identifiers.org/ncbi/insdc.sra:SRP117763	analyses	data/	Zenodo	doi:10.5281/zenodo.2604777	https://doi.org/10.5281/zenodo.2604777
CRC16_16S	16S rRNA metabarcoding	MiSeq	Illumina	SRR6043370	SRX3190462	NCBI Sequence Read Archive	SRP117763	https://identifiers.org/ncbi/insdc.sra:SRP117763	analyses	data/	Zenodo	doi:10.5281/zenodo.2604777	https://doi.org/10.5281/zenodo.2604777
CRC17_16S	16S rRNA metabarcoding	MiSeq	Illumina	SRR6043373	SRX3190459	NCBI Sequence Read Archive	SRP117763	https://identifiers.org/ncbi/insdc.sra:SRP117763	analyses	data/	Zenodo	doi:10.5281/zenodo.2604777	https://doi.org/10.5281/zenodo.2604777
CRC18_16S	16S rRNA metabarcoding	MiSeq	Illumina	SRR6043372	SRX3190460	NCBI Sequence Read Archive	SRP117763	https://identifiers.org/ncbi/insdc.sra:SRP117763	analyses	data/	Zenodo	doi:10.5281/zenodo.2604777	https://doi.org/10.5281/zenodo.2604777
CRC19_16S	16S rRNA metabarcoding	MiSeq	Illumina	SRR6043375	SRX3190457	NCBI Sequence Read Archive	SRP117763	https://identifiers.org/ncbi/insdc.sra:SRP117763	analyses	data/	Zenodo	doi:10.5281/zenodo.2604777	https://doi.org/10.5281/zenodo.2604777
CRC20_16S	16S rRNA metabarcoding	MiSeq	Illumina	SRR6043374	SRX3190458	NCBI Sequence Read Archive	SRP117763	https://identifiers.org/ncbi/insdc.sra:SRP117763	analyses	data/	Zenodo	doi:10.5281/zenodo.2604777	https://doi.org/10.5281/zenodo.2604777
CRC21_16S	16S rRNA metabarcoding	MiSeq	Illumina	SRR6043395	SRX3190437	NCBI Sequence Read Archive	SRP117763	https://identifiers.org/ncbi/insdc.sra:SRP117763	analyses	data/	Zenodo	doi:10.5281/zenodo.2604777	https://doi.org/10.5281/zenodo.2604777
CRC22_16S	16S rRNA metabarcoding	MiSeq	Illumina	SRR6043396	SRX3190436	NCBI Sequence Read Archive	SRP117763	https://identifiers.org/ncbi/insdc.sra:SRP117763	analyses	data/	Zenodo	doi:10.5281/zenodo.2604777	https://doi.org/10.5281/zenodo.2604777
CRC23_16S	16S rRNA metabarcoding	MiSeq	Illumina	SRR6043397	SRX3190435	NCBI Sequence Read Archive	SRP117763	https://identifiers.org/ncbi/insdc.sra:SRP117763	analyses	data/	Zenodo	doi:10.5281/zenodo.2604777	https://doi.org/10.5281/zenodo.2604777
CRC24_16S	16S rRNA metabarcoding	MiSeq	Illumina	SRR6043398	SRX3190434	NCBI Sequence Read Archive	SRP117763	https://identifiers.org/ncbi/insdc.sra:SRP117763	analyses	data/	Zenodo	doi:10.5281/zenodo.2604777	https://doi.org/10.5281/zenodo.2604777
CRC25_16S	16S rRNA metabarcoding	MiSeq	Illumina	SRR6043391	SRX3190441	NCBI Sequence Read Archive	SRP117763	https://identifiers.org/ncbi/insdc.sra:SRP117763	analyses	data/	Zenodo	doi:10.5281/zenodo.2604777	https://doi.org/10.5281/zenodo.2604777
CRC26_16S	16S rRNA metabarcoding	MiSeq	Illumina	SRR6043392	SRX3190440	NCBI Sequence Read Archive	SRP117763	https://identifiers.org/ncbi/insdc.sra:SRP117763	analyses	data/	Zenodo	doi:10.5281/zenodo.2604777	https://doi.org/10.5281/zenodo.2604777
CRC27_16S	16S rRNA metabarcoding	MiSeq	Illumina	SRR6043393	SRX3190439	NCBI Sequence Read Archive	SRP117763	https://identifiers.org/ncbi/insdc.sra:SRP117763	analyses	data/	Zenodo	doi:10.5281/zenodo.2604777	https://doi.org/10.5281/zenodo.2604777
CRC28_16S	16S rRNA metabarcoding	MiSeq	Illumina	SRR6043394	SRX3190438	NCBI Sequence Read Archive	SRP117763	https://identifiers.org/ncbi/insdc.sra:SRP117763	analyses	data/	Zenodo	doi:10.5281/zenodo.2604777	https://doi.org/10.5281/zenodo.2604777
CRC29_16S	16S rRNA metabarcoding	MiSeq	Illumina	SRR6043403	SRX3190429	NCBI Sequence Read Archive	SRP117763	https://identifiers.org/ncbi/insdc.sra:SRP117763	analyses	data/	Zenodo	doi:10.5281/zenodo.2604777	https://doi.org/10.5281/zenodo.2604777
CRC30_16S	16S rRNA metabarcoding	MiSeq	Illumina	SRR6043404	SRX3190428	NCBI Sequence Read Archive	SRP117763	https://identifiers.org/ncbi/insdc.sra:SRP117763	analyses	data/	Zenodo	doi:10.5281/zenodo.2604777	https://doi.org/10.5281/zenodo.2604777
CRC31_16S	16S rRNA metabarcoding	MiSeq	Illumina	SRR6043377	SRX3190455	NCBI Sequence Read Archive	SRP117763	https://identifiers.org/ncbi/insdc.sra:SRP117763	analyses	data/	Zenodo	doi:10.5281/zenodo.2604777	https://doi.org/10.5281/zenodo.2604777
CRC32_16S	16S rRNA metabarcoding	MiSeq	Illumina	SRR6043376	SRX3190456	NCBI Sequence Read Archive	SRP117763	https://identifiers.org/ncbi/insdc.sra:SRP117763	analyses	data/	Zenodo	doi:10.5281/zenodo.2604777	https://doi.org/10.5281/zenodo.2604777
CRC33_16S	16S rRNA metabarcoding	MiSeq	Illumina	SRR6043416	SRX3190416	NCBI Sequence Read Archive	SRP117763	https://identifiers.org/ncbi/insdc.sra:SRP117763	analyses	data/	Zenodo	doi:10.5281/zenodo.2604777	https://doi.org/10.5281/zenodo.2604777
CRC34_16S	16S rRNA metabarcoding	MiSeq	Illumina	SRR6043411	SRX3190421	NCBI Sequence Read Archive	SRP117763	https://identifiers.org/ncbi/insdc.sra:SRP117763	analyses	data/	Zenodo	doi:10.5281/zenodo.2604777	https://doi.org/10.5281/zenodo.2604777
