# Supplementary material for: Metagenomics and transcriptomics data from human colorectal cancer
Source: Sci Data. 2019 Jul 5;6:116. doi: 10.1038/s41597-019-0117-3 (PMC6611873; doi:10.1038/s41597-019-0117-3)
Supplement: Supplementary file 1 — Download metadata file [file 41597_2019_117_MOESM1_ESM.zip › i_Investigation.txt]

# Investigation File generated for Scientific Data with Investigation File Authoring Tool version 0.1.0 on 07/06/2019 - This metadata file is CC0
ONTOLOGY SOURCE REFERENCE
Term Source Name	NCBITaxon	UBERON	OBI	ERO	CLO	MIRNAO	EFO
Term Source File	http://data.bioontology.org/ontologies/NCBITAXON	http://data.bioontology.org/ontologies/UBERON	http://data.bioontology.org/ontologies/OBI	http://data.bioontology.org/ontologies/ERO	http://data.bioontology.org/ontologies/CLO	http://data.bioontology.org/ontologies/MIRNAO	http://data.bioontology.org/ontologies/EFO
Term Source Version	2016AB	releases/2014-06-15	2014-08-18	2013-08-02	2.1.106	1.7	3.6.0
Term Source Description	National Center for Biotechnology Information (NCBI) Organismal Classification	Uber Anatomy Ontology	Ontology for Biomedical Investigations	Eagle-I Research Resource Ontology	Cell Line Ontology	MicroRNA Ontology	Experimental Factor Ontology
INVESTIGATION
Investigation Identifier
Investigation Title
Investigation Description
Investigation Submission Date
Investigation Public Release Date
INVESTIGATION PUBLICATIONS
Investigation PubMed ID
Investigation Publication DOI
Investigation Publication Author List
Investigation Publication Title
Investigation Publication Status
Investigation Publication Status Term Accession Number
Investigation Publication Status Term Source REF
INVESTIGATION CONTACTS
Investigation Person Last Name
Investigation Person Mid Initials
Investigation Person First Name
Investigation Person Address
Investigation Person Phone
Investigation Person Fax
Investigation Person Email
Investigation Person Affiliation
Investigation Person Roles
Investigation Person Roles Term Accession Number
Investigation Person Roles Term Source REF
STUDY
Study Identifier	10.1038/s41597-019-0117-3
Study Title	Metagenomics and transcriptomics data from human colorectal cancer
Study Submission Date	09/10/2018
Study Public Release Date	05/07/2019
Study Description	https://www.nature.com/articles/s41597-019-0117-3
Study File Name	s_Visnovska592A_study.txt
Comment[Subject Keywords]	""
Comment[Manuscript Licence]	CC BY-4.0
Comment[Experimental Metadata Licence]	CC0
Comment[Supplementary Information File Name]
Comment[Supplementary Information File Type]
Comment[Supplementary Information File URL]
Comment[Data Repository]	NCBI Sequence Read Archive;Zenodo
Comment[Data Record Accession]	SRP117763;doi:10.5281/zenodo.2604777
Comment[Data Record URI]	https://identifiers.org/ncbi/insdc.sra:SRP117763;https://doi.org/10.5281/zenodo.2604777
STUDY DESIGN DESCRIPTORS
Study Design Type	transcription profiling design	disease analysis objective
Study Design Type Term Accession Number	OBI:0001430	ERO:0100142
Study Design Type Term Source REF	OBI	ERO
STUDY PUBLICATIONS
Study PubMed ID	""
Study Publication DOI	doi:10.1038/s41598-017-11237-6
Study Publication Author List	""
Study Publication Title	""
Study Publication Status	published
Study Publication Status Term Accession Number	
Study Publication Status Term Source REF	
STUDY FACTORS
Study Factor Name	sex
Study Factor Type	sex
Study Factor Type Term Accession Number	PATO:0000047
Study Factor Type Term Source REF	CLO
STUDY ASSAYS
Study Assay Measurement Type	transcription profiling assay	rRNA 16S
Study Assay Measurement Type Term Accession Number	OBI:0000424	SO:0001000
Study Assay Measurement Type Term Source REF	ERO	MIRNAO
Study Assay Technology Type	RNA sequencing	amplicon sequencing
Study Assay Technology Type Term Accession Number	ERO:0001658	http://www.ebi.ac.uk/efo/EFO_0003747
Study Assay Technology Type Term Source REF	ERO	EFO
Study Assay Technology Platform	instrument;manufacturer	instrument;manufacturer
Study Assay File Name	a_Visnovska592A_transcriptomic.txt	a_Visnovska592A_metagenomic.txt
STUDY PROTOCOLS
Study Protocol Name	Sample collection and handling	16S rRNA metabarcoding	RNA-seq	analyses
Study Protocol Type	sample collection protocol	amplicon sequencing	RNA sequencing	data transformation
Study Protocol Type Term Accession Number	http://www.ebi.ac.uk/efo/EFO_0005518	http://www.ebi.ac.uk/efo/EFO_0003747	ERO:0001658	OBI:0200000
Study Protocol Type Term Source REF	EFO	EFO	ERO	EFO
Study Protocol Description				
Study Protocol URI	""	""	""	""
Study Protocol Version				
Study Protocol Parameters Name	""	instrument;manufacturer	instrument;manufacturer	""
Study Protocol Parameters Name Term Accession Number	""	""	""	""
Study Protocol Parameters Name Term Source REF	""	""	""	""
Study Protocol Components Name	""	""	""	""
Study Protocol Components Type	""	""	""	""
Study Protocol Components Type Term Accession Number	""	""	""	""
Study Protocol Components Type Term Source REF	""	""	""	""
STUDY CONTACTS
Study Person Last Name	Visnovska	Biggs	Schmeier	Frizelle	Purcell
Study Person First Name	Tina	Patrick J.	Sebastian	Frank A.	Rachel V.
Study Person Mid Initials
Study Person Email	tina.visnovska@rr-research.no	""	""	""	""
Study Person Phone
Study Person Fax
Study Person Address
Study Person Affiliation	School of Natural and Computational Sciences, Massey University, Auckland, New Zealand	School of Fundamental Sciences, Massey University, Palmerston North, New Zealand	School of Natural and Computational Sciences, Massey University, Auckland, New Zealand	Department of Surgery, University of Otago, Christchurch, New Zealand	Department of Surgery, University of Otago, Christchurch, New Zealand
Study Person Roles
Study Person Roles Term Accession Number
Study Person Roles Term Source REF
Comment[Study Person ORCID]	0000-0003-4920-9756	0000-0002-0285-4101	0000-0002-3947-8226	""	0000-0002-2684-4530
Comment[Funder]
Comment[FundRef ID]
Comment[Funder Term Source REF]
Comment[Grant Identifier]
